# Supplementary material for: The Anti-Müllerian Hormone as Endocrine and Molecular Marker Associated with Reproductive Performance in Holstein Dairy Cows Exposed to Heat Stress
Source: Animals (Basel). 2024 Jan 9;14(2):213. doi: 10.3390/ani14020213 (PMC10812537; doi:10.3390/ani14020213)
Supplement: Supplementary file 1 [file animals-14-00213-s001.zip]

Archive with 1 entries (1 files):
- animals-2745595-supplementary.pdf
